# Supplementary material for: 3D bioprinting of high cell-density heterogeneous tissue models through spheroid fusion within self-healing hydrogels
Source: Nat Commun. 2021 Feb 2;12:753. doi: 10.1038/s41467-021-21029-2 (PMC7854667; doi:10.1038/s41467-021-21029-2)
Supplement: Supplementary file 9 — Source Data [file 41467_2021_21029_MOESM9_ESM.xlsx]

## Sheet: Figure 1b
	i)					ii)
		Shear Rate (1/s)	Viscosity (Pa.s)			Strain %	G'	G''
		0.01774	220.5			0	366.6	352.9
		0.01987	237.1			6.437	374.1	360.9
		0.02222	253.5			12.874	378.3	360.5
		0.02491	262.2			19.311	372.7	365.8
		0.02804	264			25.748	388	374.9
		0.03172	236			32.185	393.2	377
		0.03557	218.6			38.622	393.1	379.9
		0.03991	199.6			45.059	125.4	195.5
		0.04462	186.3			51.496	57.07	123.4
		0.04976	169.9			57.933	44.71	117.9
		0.05598	145.6			64.37	39.19	114.4
		0.06315	120			70.807	34.24	108.7
		0.07086	99.55			77.244	33.54	107.9
		0.07951	83.24			83.681	31.42	105.3
		0.08918	70.24			90.118	282.2	305.5
		0.1	60.97			96.555	312.3	329.1
		0.1122	53.91			102.992	326.1	347.6
		0.1259	47.62			109.429	340.4	366.9
		0.1413	42.1			115.866	365.8	386.5
		0.1585	36.54			122.303	375.3	393.7
		0.1779	32.1			128.74	379.5	404
		0.1996	28.13			135.177	65.44	158
		0.224	24.55			141.614	40.92	126.5
		0.2513	21.25			148.051	38.15	124.7
		0.282	18.42			154.488	36.07	122.2
		0.3162	15.71			160.925	33.28	117.9
		0.3549	13.42			167.362	32.96	118.8
		0.3982	11.35			173.799	32.65	120
		0.4467	9.334			180.236	317.8	346.1
		0.5012	8.059			186.673	345.5	366.5
		0.5624	6.925			193.11	368.2	394.4
		0.631	5.94			199.547	383	407.6
		0.708	5.188			205.984	400.4	428.9
		0.7944	4.754			212.421	422.4	432.1
		0.8913	4.197			218.858	421.6	451.6
		1	3.554			225.295	67.2	174.3
		1.122	3.042			231.732	44.42	143.6
		1.259	2.695			238.169	41.76	141.6
		1.412	2.581			244.606	40.32	140.2
		1.585	2.55			251.043	38.44	138.6
		1.778	2.363			257.48	37.38	136.8
		1.995	1.935			263.917	36.43	135.9
		2.239	1.59			270.354	360.7	376.9
		2.512	1.252			276.791	386.7	403.9
		2.819	0.8858			283.228	406.6	432.9
		3.163	0.6713			289.665	429.3	445.7
		3.548	0.5019			296.102	451.6	476
		3.981	0.521			302.539	464.3	478.6
		4.467	0.3541			308.976	475.4	493.5
		5.012	0.4058			315.413	78.3	199.9
		5.624	0.3552			321.85	51.66	162.2
		6.309	0.2179			328.287	49.88	160.4
		7.079	0.2209			334.724	48.46	158.9
		7.943	0.1541			341.161	46.01	155.3
		8.912	0.1119			347.598	44.28	153.1
		9.999	0.09654			354.035	44.79	154.9
		11.22	0.1058			360.472	385.6	416.9
		12.59	0.1			366.909	422.6	457.1
		14.13	0.07668			373.346	452.3	473.6
		15.85	0.09387			379.783	463.7	495
		17.78	0.08315			386.22	488	517.9
		19.95	0.08051			392.657	497.4	528.1
		22.39	0.06547			399.094	519.6	544.9
		25.12	0.06057			405.531	90.76	226.4
		28.18	0.05465			411.968	62.31	185.6
		31.62	0.04177			418.405	58.38	180.2
		35.48	0.03641			424.842	54.92	174.8
		39.81	0.03369			431.279	53.12	174.2
		44.67	0.03261			437.716	51.83	173
		50.12	0.02869			444.153	51.38	173.5
		56.23	0.02868
		63.09	0.02672
		70.79	0.02649
		79.43	0.02855
		89.12	0.02897

## Sheet: Figure 2a
	i)	Storage/loss modulus							ii)	Storage modulus			iii)	Strain yielding points
	Strain (%)	3wt% G'	3wt% G''	5wt% G'	5wt% G''	7wt% G'	7wt% G''		3 wt%	5 wt%	7 wt %		3 wt%	5 wt%	7 wt %
	0.0934	89.59	85.9	1157	1094	2016	1959		76.14	1411	2787		0.994	14	64
	0.127	84.18	80.81	1194	1132	2079	2004		108.888	1344.4	2857		6.26	16.6	33.4
	0.161	70.8	64.85	1215	1145	2115	2030		33.474	873.56	2520		7.88	6.5	42.2
	0.2	69.65	64.08	1225	1155	2126	2043		57.482	1204.4	2675		3.95	12.7	53.8
	0.251	66.48	61.39	1231	1159	2129	2045
	0.315	62.11	59.77	1234	1164	2136	2048
	0.397	56.7	54.1	1235	1166	2134	2054
	0.5	53.13	50.59	1235	1168	2138	2054
	0.631	47.94	45.56	1236	1169	2137	2053
	0.788	41.21	40.41	1235	1171	2140	2057
	0.994	35.28	35.72	1233	1172	2140	2059
	1.26	31.91	30.81	1229	1172	2142	2058
	1.57	28.17	27.01	1229	1172	2144	2060
	1.98	23.73	23.27	1225	1171	2145	2055
	2.5	21.23	21.06	1224	1173	2138	2057
	3.15	18.88	19.67	1223	1176	2136	2056
	3.96	16.68	18.48	1221	1179	2130	2052
	5	15.06	17.27	1211	1178	2131	2047
	6.31	13.04	16.48	1208	1175	2124	2041
	7.92	11.17	15.69	1197	1173	2111	2033
	10	9.855	15.01	1176	1167	2100	2027
	12.6	9.236	14.17	1143	1152	2088	2027
	15.9	9.501	13.88	1075	1114	2080	2028
	20	9.324	13.17	952.8	1047	2064	2028
	25.1	8.341	12.52	655.7	894.8	2038	2021
	31.6	7.525	11.59	390.7	729.9	2006	2016
	39.7	6.415	10.52	254.8	629	1943	2002
	50	5.186	9.059	192.3	567	1813	1970
	63.2	3.883	7.539	160.8	516.8	1137	1773
	79.4	3.112	6.2	132.6	471.1	600.9	1498
	100	2.48	5.039	117.3	449.8	466.7	1351
	126	1.459	4.227	106	425.8	331.1	1177
	158	1.065	3.507	92.49	391.1	247.7	1048
	200			81.45	361.1	196.7	938.9
	251			73.38	338.4	167.7	855.6
	317			65.01	316	144.9	780.1
	399			53.81	283.2	117.4	680.8
	501			44.18	252.4	87.06	558.9

## Sheet: Figure 2b
		i)	Printing precision	XY drift (%)									ii)	Printing precision	Z drift (%)
				Large spheroid				Small spheroid							Large spheroid				Small spheroid
				3 wt%	5wt%	7 wt%		3 wt%	5wt%	7 wt%					3 wt%	5wt%	7 wt%		3 wt%	5wt%	7 wt%
		1		31.4765	24.1588	21.2331		20.9167	18.1845	11.4431				1	16.4479	13.0453	12.5663		8.46041	14.3863	8.68747
		2		15.0798	22.0303	9.65058		23.4951	6.45309	2.81913				2	16.3425	21.2224	10.3774		14.5157	18.444	6.55122
		3		17.3794	17.168	10.7708		14.94	26.7521	7.98421				3	19.1485	9.11584	9.20036		6.5323	12.8958	9.18991
		4		16.4548	9.10776	4.45439		9.51144	10.3624	7.52374				4	20.1956	11.2228	10.8519		16.7323	9.27835	17.8488
		5		10.0396	12.2045	10.361		14.0228	16.7775	3.58322				5	18.7406	9.18872	8.31059		11.1111	7.89474	14.0212
		6		18.7045	7.92995	12.1032		12.326	13.9208	10.5559				6	13.1289	17.3429	17.8359		13.8889	9.98752	6.05785
		7		16.3015	20.8892	18.6095		6.3541		12.7426				7	14.2582	14.0762	14.2212		6.97674	17.149	12.0331
		8		10.366	5.19903									8	16.0038	7.8705	12.9314		9.82801
														9	8.12971		15.7497		23.3645

## Sheet: Figure 3b
			Fusion index %
					Day 0 (touching)	Day 0 (Separated)		Day 2 (touching)	Day 2 (Separated)		Day 4 (touching)	Day 4 (Separated)
			Sample 1		88.4939	66.3723		87.2551	79.3051		96.2189	88.1545
			Sample 2		88.7411	59.2277		86.9079	81.0734		99.9966	91.6994
			Sample 3		71.2864	60.491		89.54	78.2805		98.9633	97.8369

## Sheet: Figure 4a
					Troponin positive	Vimentin positive				Troponin positive	Vimentin positive
					Healthy spheroid					Scarred spheroid
				1	76.1111	14.4444				15.4762	82.1429
				2	79.3651	14.2857				20.4225	76.7606
				3	73.7705	22.9508				29.2308	68.4615

## Sheet: Figure 4b
			i)						ii)			iii)
					Contraction profiles				Average contraction amplituide (a.u.)				Average peak-to-peak time (ms)
				Time (ms)	Healthy spheroid	Scarred spheroid			Healthy spheroid	Scarred spheroid			Healthy spheroid	Scarred spheroid
				0	299.678	10.6428			493.933	39.0393			857.925	1257.78
				50	149.689	21.5688			448.809	80.975			802.885	3393.18
				100	85.9032	17.4428			376.936	22.3009			894.413	1010.79
				150	57.6229	15.3355
				200	41.225	16.9292
				250	39.5959	13.0511
				300	27.8552	15.3355
				350	39.5782	13.8834
				400	25.4646	18.6292
				450	36.4438	9.899
				500	72.7813	19.9219
				550	260.153	15.6188
				600	328.596	8.3052
				650	405.415	22.0469
				700	438.087	14.3084
				750	424.982	14.8042
				800	329.959	12.7855
				850	150.468	15.6719
				900	84.8052	7.4198
				950	57.6052	14.6271
				1000	34.5136	17.1771
				1050	32.2823	22.3657
				1100	34.7261	18.2928
				1150	30.0865	19.5855
				1200	31.4677	11.7761
				1250	30.3875	14.1313
				1300	52.9656	17.9209
				1350	235.415	20.1167
				1400	316.678	13.8125
				1450	389.105	13.8834
				1500	433.589	7.5792
				1550	425.089	12.5375
				1600	336.724	10.9969
				1650	151.318	25.9782
				1700	61.9261	19.5146
				1750	48.0073	16.4334
				1800	24.3313	4.1438
				1850	22.3302	11.7584
				1900	20.0282	21.1615
				1950	19.3552	14.1136
				2000	23.4813	20.5949
				2050	23.9948	9.2969
				2100	30.1042	9.7042
				2150	217.512	15.0344
				2200	306.762	16.0084
				2250	375.913	16.5928
				2300	424.221	13.5823
				2350	427.497	12.9448
				2400	352.449	8.9605
				2450	174.71	6.1448
				2500	64.4052	16.9646
				2550	31.6802	18.8948
				2600	17.6375	24.2605
				2650	15.8313	13.6
				2700	10.3771	6.4636
				2750	15.725	10.1823
				2800	23.2688	10.5365
				2850	23.2334	22.0115
				2900	32.4948	15.2469
				2950	167.521	11.2271
				3000	288.575	12.874
				3050	365.217	19.798
				3100	419.971	7.2073
				3150	424.309	20.9667
				3200	362.259	17.2126
				3250	204.655	15.6365
				3300	84.1323	15.8667
				3350	31.5563	8.8188
				3400	12.0063	18.8063
				3450	8.3584	19.1605
				3500	4.6573	5.2948
				3550	15.6896	18.8594
				3600	15.1229	9.4917
				3650	32.0344	17.9032
				3700	26.7927	20.5949
				3750	158.649	18.2928
				3800	272.974	14.7334
				3850	346.127	15.7073
				3900	410.585	11.6875
				3950	439.131	9.8282
				4000	358.541	5.1709
				4050	225.622	16.1501
				4100	110.907	15.6365
				4150	58.2604	26.8813
				4200	25.4646	23.1448
				4250	8.3406	86.6115
				4300	23.074	75.4375
				4350	5.7552	27.8021
				4400	22.1532	31.6271
				4450	15.9729	28.5813
				4500	21.5334	21.3386
				4550	147.581	16.5396
				4600	271.77	23.1094
				4650	343.4	21.9938
				4700	414.357	21.0907
				4750	438.671	17.1417
				4800	397.41	11.1917
				4850	270.53	6.5344
				4900	112.501	20.8428
				4950	64.299	9.2615
				5000	32.5834	20.223
				5050	18.824	7.8271
				5100	9.7573	10.9261
				5150	15.9198	9.5094
				5200	14.3792	9.6865
				5250	14.0782	12.6792
				5300	22.4188	16.0438
				5350	105.453	17.1771
				5400	265.324	16.2032
				5450	349.332	12.2188
				5500	416.217	11.5282
				5550	435.66	16.1146
				5600	404.724	10.7667
				5650	265.997	8.0751
				5700	89.0198	14.0959
				5750	28.9354	18.1157
				5800	12.6084	14.8042
				5850	21.1084	16.1146
				5900	34.2125	16.1501
				5950	50.7344	17.8323
				6000	58.0656	20.2761
				6050	73.3125	6.3042
				6100	87.9573	19.3021
				6150	77.6688	13.3167
				6200	206.78	15.7782
				6250	288.398	11.4396
				6300	373.469	12.0063
				6350	409.417	10.1823
				6400	371.326	12.5375
				6450	257.55	15.4063
				6500	115.281	12.9271
				6550	38.4094	14.9459
				6600	13.4584	21.6928
				6650	7.9334	2.7448
				6700	9.1906	6.5167
				6750	9.9698	14.0959
				6800	19.1959	12.7678
				6850	23.7469	9.0136
				6900	26.3146	1.948
				6950	51.9032	10.0407
				7000	231.466	17.1417
				7050	312.517	5.3125
				7100	391.673	8.0928
				7150	426.116	0
				7200	403.803	17.248
				7250	288.788	12.6261
				7300	125.995	6.4282
				7350	64.3167	8.5709
				7400	25.8011	12.1303
				7450	16.7875	5.4896
				7500	8.5177	13.5469
				7550	8.7657	8.6417
				7600	11.6521	7.5792
				7650	15.6719	13.5292
				7700	16.5219	2.6386
				7750	53.7448	11.0324
				7800	235.662	5.7907
				7850	314.624	13.7948
				7900	391.974	12.9448
				7950	428.258	15.2115
				8000	412.587	11.4219
				8050	319.387	13.4584
				8100	139.648	10.2532
				8150	59.5	13.2282
				8200	34.9917	13.7948
				8250	20.0282	13.2282
				8300	9.6334	9.899
				8350	11.8292	27.5011
				8400	12.4844	57.1448
				8450	14.1136	59.6063
				8500	24.7386	54.223
				8550	33.0438	29.0594
				8600	222.434	18.1157
				8650	302.051	9.049
				8700	377.524	10.9261
				8750	423.123	19.6032
				8800	422.964	6.5698
				8850	327.887	5.7907
				8900	150.025	6.5521
				8950	44.324	7.1188
				9000	12.1834	14.3792
				9050	4.6219	6.0563
				9100	0	17.7261
				9150	9.6511	3.5949
				9200	10.9084	10.9792
				9250	17.0177	3.0282
				9300	26.899	14.7334
				9350	32.7959	15.0167
				9400	202.707	12.0949
				9450	288.486	8.8365
				9500	367.572	10.5719
				9550	418.483	11.8115
				9600	413.861	12.573
				9650	330.562	9.2615
				9700	147.528	9.5625
				9750	48.4323	8.9428
				9800	10.8729	8.2521
				9850	0.4782	10.6605
				9900	2.4969	8.0573
				9950	7.7917	10.873
				10000	15.8313	6.0917

## Sheet: Figure 4c
	i)				ii)				iii)
		Calcium transient duration (ms)				Time-to-peak (ms)				Calcium flux amplitude (F/Fo)
		Healthy spheroid	Scarred spheroid			Healthy spheroid	Scarred spheroid			Healthy spheroid	Scarred spheroid
	1	445.993	336.611			106.626	168.94			0.863341	0.190563
	2	429.38	229.92			108.909	182.555			0.826724	0.164537
	3	340.13	207.21			116.2	153.648			0.50762	0.234345
	4	378.44	165.833			96.18	164.73			1	0.199647
	5	405.456	247.702			100.676	168.507			0.654798	0.151567

## Sheet: Figure 5b
	i)		Contraction profile			ii)	Average contraction amplituide (a.u.)			iii)	Average peak-to-peak time (ms)
		Time ms	Healthy	Scarred			Healthy ring	Scarred ring			Healthy ring	Scarred ring
		0	1.9775	303.346			358.551	279.167			1616.25	1686.46
		50	3.6949	301.577			349.119	331.019			1631.67	1810.49
		100	3.2265	196.09			431.103	237.937			1820.45	1571.25
		150	2.8622	109.546
		200	43.2459	74.8347
		250	336.704	60.6275
		300	437.976	55.1632
		350	435.582	49.8551
		400	390.878	45.0673
		450	267.438	45.7439
		500	137.388	38.9265
		550	77.4888	36.5847
		600	60.3153	41.1643
		650	50.6357	37.4173
		700	39.9153	37.2612
		750	38.7704	33.5663
		800	33.9306	32.6816
		850	30.0796	32.5775
		900	31.0163	30.2357
		950	25.8643	25.0316
		1000	23.1581	27.8939
		1050	21.701	28.05
		1100	20.8163	21.1806
		1150	15.4561	27.0092
		1200	18.0061	25.3439
		1250	12.5418	24.3551
		1300	10.9286	25.2398
		1350	10.6683	22.8979
		1400	10.4081	27.9459
		1450	8.5867	60.8877
		1500	8.2745	174.701
		1550	7.2857	294.655
		1600	7.8581	317.241
		1650	6.401	241.521
		1700	8.4826	137.492
		1750	7.9102	83.8898
		1800	7.4418	62.0847
		1850	140.822	48.45
		1900	395.978	41.7367
		1950	448.175	40.5918
		2000	433.604	38.7183
		2050	367.72	32.8377
		2100	227.002	33.0979
		2150	114.75	33.4102
		2200	76.1877	28.4143
		2250	55.9439	25.8643
		2300	48.502	24.6153
		2350	39.4469	23.3143
		2400	28.2061	24.4071
		2450	25.0316	19.9316
		2500	19.8275	20.8683
		2550	18.4745	23.2102
		2600	13.3745	18.4745
		2650	9.8357	19.6194
		2700	10.6163	17.9541
		2750	9.8877	15.0918
		2800	7.3377	14.6235
		2850	8.0143	16.601
		2900	10.0439	15.2479
		2950	7.1816	17.0173
		3000	11.2928	43.9224
		3050	8.1704	159.921
		3100	9.4714	271.861
		3150	8.8469	294.863
		3200	7.4418	226.534
		3250	11.1367	119.278
		3300	11.9694	66.1439
		3350	10.6683	39.2388
		3400	13.9469	28.6224
		3450	44.5469	28.3622
		3500	333.373	23.8347
		3550	441.41	20.7122
		3600	443.752	20.3479
		3650	401.547	18.1102
		3700	276.337	18.2143
		3750	142.644	16.1847
		3800	100.022	17.6418
		3850	71.8163	15.4041
		3900	58.65	16.0286
		3950	48.3459	15.2479
		4000	40.1235	15.2479
		4050	30.4439	16.653
		4100	29.6112	14.2592
		4150	20.2959	13.4786
		4200	17.3816	17.6939
		4250	16.3408	16.7571
		4300	13.5306	12.4377
		4350	9.003	13.9469
		4400	10.8765	14.7275
		4450	4.8918	13.2704
		4500	6.8694	10.6163
		4550	6.2969	9.1592
		4600	3.7469	85.6071
		4650	4.4235	212.847
		4700	3.2265	290.856
		4750	1.9255	279.98
		4800	4.6316	175.898
		4850	5.6204	97.4724
		4900	5.3602	45.0673
		4950	6.2449	29.6632
		5000	3.9551	27.6857
		5050	5.7765	19.6194
		5100	250.629	18.0581
		5150	426.683	21.1286
		5200	456.554	17.1214
		5250	423.352	14.3632
		5300	320.936	15.4041
		5350	179.333	12.4377
		5400	107.725	15.1959
		5450	70.7755	11.2928
		5500	58.702	11.2928
		5550	50.6357	12.6459
		5600	44.8592	10.7204
		5650	37.6775	6.6612
		5700	28.2061	9.7316
		5750	25.3959	9.3153
		5800	23.5224	7.9622
		5850	15.0918	8.7949
		5900	18.7347	7.9622
		5950	15.9245	8.2745
		6000	9.4714	9.4714
		6050	10.5122	6.7132
		6100	11.1888	8.7428
		6150	10.252	12.3337
		6200	10.2	108.245
		6250	9.7837	234.08
		6300	8.3786	291.064
		6350	10.7204	251.045
		6400	7.2857	141.603
		6450	10.1479	73.0653
		6500	10.0959	36.0122
		6550	8.4306	26.5408
		6600	8.0663	20.5041
		6650	10.5643	18.6826
		6700	151.179	15.6122
		6750	402.692	13.8428
		6800	461.186	15.4561
		6850	446.406	14.8837
		6900	376.203	12.802
		6950	228.875	12.2816
		7000	135.41	14.051
		7050	101.688	10.9806
		7100	83.3173	12.6979
		7150	72.0765	10.9806
		7200	64.6347	10.5122
		7250	60.4714	13.6347
		7300	59.1704	10.6163
		7350	47.8775	9.9398
		7400	43.9224	11.0326
		7450	42.2571	11.1888
		7500	36.1683	9.1071
		7550	32.5775	9.3153
		7600	33.7745	8.7949
		7650	31.2765	8.899
		7700	26.6969	6.8173
		7750	24.1469	66.6643
		7800	26.1765	191.875
		7850	24.6153	279.719
		7900	21.9092	284.351
		7950	18.1102	185.89
		8000	21.4928	94.7143
		8050	21.0245	49.3347
		8100	19.0469	28.1541
		8150	22.6377	24.7194
		8200	20.8163	23.9388
		8250	23.1061	19.099
		8300	47.149	18.6306
		8350	335.247	17.0694
		8400	466.858	14.2592
		8450	466.338	13.0622
		8500	425.173	10.8245
		8550	313.754	12.4377
		8600	173.192	11.2408
		8650	103.925	10.9286
		8700	82.1724	7.2337
		8750	69.1622	12.0735
		8800	55.6837	7.9622
		8850	46.6806	7.3898
		8900	43.5581	8.5867
		8950	43.1418	9.4714
		9000	45.9	11.0326
		9050	42.5173	8.1704
		9100	41.9969	6.7653
		9150	42.5694	11.1888
		9200	41.1643	9.0551
		9250	40.4877	10.9806
		9300	40.6959	9.3153
		9350	42.6735	80.2469
		9400	39.9673	215.293
		9450	35.7	291.637
		9500	37.001	283.987
		9550	36.949	174.389
		9600	32.6816	95.8592
		9650	30.6	47.5132
		9700	29.1428	34.9714
		9750	28.3102	24.5632
		9800	25.3439	21.2847
		9850	22.7418	21.0765
		9900	24.5632	14.103
		9950	204.781	12.0214
		10000	424.913	12.2296
		10050	466.39	9.4194
		10100	442.191	11.0326
		10150	362.1	10.5122
		10200	222.37	9.4194
		10250	135.254	11.3449
		10300	102.312	7.2337
		10350	84.9826	8.6388
		10400	74.8347	7.0255
		10450	73.5337	5.8806
		10500	69.5265	7.9102
		10550	62.3969	8.899
		10600	60.5755	9.6796
		10650	58.7541	10.6163
		10700	55.8398	7.0255
		10750	49.803	8.4306
		10800	50.7398	8.3265
		10850	54.5388	8.7949
		10900	52.8735	11.7612
		10950	51.2602	116.675
		11000	48.9704	244.956
		11050	50.3755	294.291
		11100	45.952	248.026
		11150	47.0449	130.466
		11200	44.703	68.5898
		11250	47.7735	31.3806
		11300	49.9071	19.5153
		11350	48.3459	15.3
		11400	46.4204	14.103
		11450	45.952	13.4265
		11500	43.8183	10.3561
		11550	127.968	9.6796
		11600	399.257	9.2632
		11650	463.684	7.9102
		11700	454.108	4.9959
		11750	401.026	8.1704
		11800	260.464	9.4194
		11850	143.164	6.5571
		11900	104.602	8.2745
		11950	85.7112	7.4418
		12000	78.3735	9.5235
		12050	68.2775	8.3265
		12100	60.2632	7.8061
		12150	57.1408	5.7245
		12200	50.9479	10.3561
		12250	47.8255	8.7428
		12300	44.1826	11.2408
		12350	43.402	9.6796
		12400	45.952	12.1775
		12450	43.1939	10.7724
		12500	44.5469	125.679
		12550	46.6286	247.558
		12600	46.6806	286.329
		12650	43.7663	234.236
		12700	46.1602	123.129
		12750	47.8775	61.7204
		12800	45.0153	31.5367
		12850	44.7551	22.5337
		12900	43.6622	15.4561
		12950	43.8183	14.4673
		13000	40.0194	10.3041
		13050	38.0418	10.9806
		13100	37.2092	9.9398
		13150	41.2163	7.0775
		13200	285.6	11.1888
		13250	454.993	6.7653
		13300	476.173	8.1183
		13350	446.198	9.5755
		13400	344.926	8.8469
		13450	203.844	6.5051
		13500	135.514	9.2112
		13550	103.041	7.7541
		13600	83.6296	10.252
		13650	75.303	9.7316
		13700	65.9357	8.4826
		13750	57.401	10.1479
		13800	47.3571	9.8877
		13850	42.4653	11.0847
		13900	40.0714	11.6571
		13950	33.6704	12.6979
		14000	29.9235	7.8581
		14050	28.05	78.8939
		14100	25.1357	208.007
		14150	20.2959	282.061
		14200	18.7347	267.49
		14250	18.6826	154.977
		14300	18.4224	78.0092
		14350	16.653	33.0459
		14400	14.8316	16.9132
		14450	13.4265	13.8428
		14500	13.6347	11.501
		14550	14.2592	8.899
		14600	14.5194	9.3673
		14650	12.5418	9.1071
		14700	16.4969	8.6388
		14750	13.0102	7.9102
		14800	79.3102	9.8357
		14850	366.367	7.9102
		14900	470.241	9.1071
		14950	466.442	6.349
		15000	422.051	9.5755

## Sheet: Figure 5c
		ii)									iii)
		Calcium trace (Units-normalized fluorescent intensity)									Activation delay (ms)
		Healthy				Scarred					Healthy	Scarred
	Time (ms)	Region 1	Region 2			Region 1	Region 2				4.0365	21.1066
	0	0.0708525	0.0761501			0.032231	0.057818				9.6395	22.4794
	20	0.0911832	0.077521			0.021685	0.056572				5.60621	17.406
	40	0.0894853	0.0820864			0.026769	0.062881
	60	0.0912982	0.0891349			0.046849	0.062223
	80	0.100265	0.099365			0.05133	0.054237
	100	0.100212	0.101383			0.060288	0.0464
	120	0.0928104	0.11257			0.022517	0.036758
	140	0.0764591	0.102741			0.020611	0.010225
	160	0.060046	0.0812845			0.070329	0.000179
	180	0.024266	0.0548363			0.155153	0.017508
	200	0.0688628	0.0601001			0.239771	0.056067
	220	0.121498	0.0890832			0.354487	0.144569
	240	0.215149	0.206438			0.485295	0.255147
	260	0.334277	0.30363			0.625745	0.399486
	280	0.516873	0.43225			0.75089	0.561119
	300	0.632039	0.564568			0.816479	0.712175
	320	0.77775	0.705203			0.82088	0.814107
	340	0.843571	0.794713			0.84844	0.878694
	360	0.897506	0.84069			0.863802	0.903803
	380	0.907154	0.844247			0.866015	0.889934
	400	0.946286	0.881623			0.849677	0.879359
	420	0.940317	0.885827			0.83059	0.8647
	440	0.952007	0.964356			0.800249	0.837989
	460	0.933808	0.973241			0.794898	0.851717
	480	0.974956	0.97156			0.788428	0.856041
	500	0.954687	0.964731			0.766388	0.832635
	520	0.965352	0.95057			0.772232	0.824363
	540	0.940485	0.915624			0.76909	0.804222
	560	0.925133	0.887456			0.73569	0.764447
	580	0.90405	0.823877			0.722185	0.73088
	600	0.886974	0.800856			0.688183	0.701539
	620	0.848762	0.746589			0.621382	0.656755
	640	0.801061	0.71921			0.585295	0.624405
	660	0.74495	0.697443			0.542241	0.59155
	680	0.701795	0.637227			0.489776	0.527334
	700	0.654634	0.596255			0.461978	0.485742
	720	0.581571	0.586943			0.443847	0.462349
	740	0.541997	0.562305			0.409744	0.413582
	760	0.474637	0.519885			0.374975	0.38975
	780	0.443925	0.495441			0.352017	0.366878
	800	0.427786	0.470079			0.3012	0.343299
	820	0.402909	0.443541			0.269105	0.331089
	840	0.368102	0.385639			0.255676	0.301535
	860	0.362257	0.382199			0.218518	0.261212
	880	0.326088	0.339261			0.205507	0.227163
	900	0.326424	0.317158			0.197396	0.223822
	920	0.30596	0.296996			0.191561	0.197817
	940	0.304439	0.284179			0.189579	0.182644
	960	0.27401	0.248212			0.196603	0.181599
	980	0.242855	0.259425			0.183798	0.181116
	1000	0.214344	0.257821			0.182164	0.182508
	1020	0.192271	0.256994			0.18235	0.180863
	1040	0.153281	0.233727			0.171999	0.150216
	1060	0.152892	0.235331			0.161186	0.138306
	1080	0.123222	0.226096			0.158086	0.125851
	1100	0.137036	0.214547			0.146768	0.116681
	1120	0.151424	0.180404			0.133468	0.108787
	1140	0.15222	0.196829			0.12583	0.109769
	1160	0.164848	0.168906			0.128247	0.102367
	1180	0.161744	0.179279			0.123555	0.095439
	1200	0.170057	0.188422			0.132846	0.09059
	1220	0.182579	0.170704			0.121355	0.087148
	1240	0.161372	0.172437			0.113587	0.06983
	1260	0.143704	0.15856			0.111966	0.077534
	1280	0.131703	0.1646			0.098538	0.078623
	1300	0.127786	0.158857			0.091992	0.085991
	1320	0.124107	0.142238			0.085904	0.090914
	1340	0.102839	0.133146			0.077773	0.066939
	1360	0.109215	0.142768			0.077464	0.064354
	1380	0.109728	0.138901			0.080842	0.062387
	1400	0.128758	0.129822			0.096424	0.058512
	1420	0.11965	0.100891			0.090089	0.061571
	1440	0.111302	0.121157			0.084777	0.057838
	1460	0.0959232	0.115932			0.076293	0.056565
	1480	0.106279	0.131439			0.064763	0.059231
	1500	0.0958879	0.130288			0.072703	0.062137

## Sheet: Figure 5d
	ii)
		Activation delay (ms)
		Scarred (1x)	Scarred (2x)
		31.422	102.785
		17.5264	164.097
		43.24	94.2919
		39.5532

[truncated: 13 more sheets: Figure 5e, Figure 6a, Figure 6b, Figure 6c, Supplementary figure 1c, Supplementary figure 4b, Supplementary figure 5b, Supplementary figure 6b, Supplementary figure 7b, Supplementary figure 7c, Supplementary figure 9a, Supplementary figure 9b, Supplementary figure 10]
